# Supplementary material for: Eye-Visible Oxygen Sensing via In-Situ Synthesizing Blue-Emitting Cu(I) Cluster in Red-Emitting COF: Characterization and Performance
Source: Materials (Basel). 2022 Jun 27;15(13):4525. doi: 10.3390/ma15134525 (PMC9267314; doi:10.3390/ma15134525)
Supplement: Supplementary file 1 [file materials-15-04525-s001.zip]

Archive with 1 entries (1 files):
- materials-1756013-supplementary.pdf
